# Supplementary material for: Addressing Combative Behaviour in Spanish Bulls by Measuring Hormonal Indicators
Source: Vet Sci. 2024 Apr 22;11(4):182. doi: 10.3390/vetsci11040182 (PMC11053816; doi:10.3390/vetsci11040182)
Supplement: Supplementary file 1 [file vetsci-11-00182-s001.zip]

Archive with 1 entries (1 files):
- vetsci-2822367-supplementary.pdf
